# Supplementary material for: Design and Synthesis of Novel Peptides to Protect Ferulic Acid against Ultraviolet Radiation Based on Domain Site IIA of Bovine Serum Albumin
Source: Biomolecules. 2021 Aug 27;11(9):1285. doi: 10.3390/biom11091285 (PMC8472342; doi:10.3390/biom11091285)
Supplement: Supplementary file 1 [file biomolecules-11-01285-s001.zip]

Archive with 1 entries (1 files):
- biomolecules-1354734-supplementary.pdf
